# Supplementary material for: Staphylococcus aureus Alpha-Toxin in Deep Tracheal Aspirates—Preliminary Evidence for Its Presence in the Lungs of Sepsis Patients
Source: Toxins (Basel). 2022 Jun 30;14(7):450. doi: 10.3390/toxins14070450 (PMC9320683; doi:10.3390/toxins14070450)
Supplement: Supplementary file 1 [file toxins-14-00450-s001.zip]

Archive with 1 entries (1 files):
- toxins-1731664-supplementary.pdf
